# Supplementary material for: The prognostic implications of SIRTs expression in breast cancer: a systematic review and meta-analysis
Source: Discov Oncol. 2022 Aug 5;13:69. doi: 10.1007/s12672-022-00529-7 (PMC9352848; doi:10.1007/s12672-022-00529-7)
Supplement: Supplementary file 1 — Additional file 1. Raw data. [file 12672_2022_529_MOESM1_ESM.xlsx]

## Sheet: Sheet1
Study	Year	Country	Cases	SIRT type	Molecular subtype	OSHR（U）	OSHRL(U)	OSHRU(U)	OSHR(M)	OSHRL(M)	OSHRU(M)	DFSHR(U)	DFSHRL(U)	DFSHRU(U)	DFSHR(M)	DFSHRL(M)	DFSHRU(M)
Lee (2011)	2011	Korea	122	SIRT1	All	3.491	1.221	9.979	3.18	1.099	9.201	2.586	1.25	5.349	2.28	1.098	4.734
Wu (2012)	2012	China	134	SIRT1	All	4.379	1.657	11.568	3.587	1.345	9.567	3.352	1.586	7.087	2.963	1.38	6.246
Wu (2012)	2012	China	51	SIRT1	TNBC	4.034	1.137	14.31	4.215	1.13	15.725	3.854	1.265	11.745	3.319	1.086	10.138
Wu (2012)	2012	China	83	SIRT1	Non-TNBC	4.956	1.085	22.638	5.135	1.124	23.464	3.025	1.099	8.328	3.284	1.19	9.069
Derr (2014)	2014	Netherlands	460	SIRT1	All	1.194	0.955	1.493	1.207	0.959	1.521	1.324	1.031	1.701	1.344	1.04	1.736
Chung (2015)	2015	Korea	274	SIRT1	HRBC							0.222	0.06	0.824	0.381	0.21	0.691
Jin (2015)	2015	Korea	319	SIRT1	TNBC				2.26	0.98	5.19				1.61	0.881	2.943
Chung (2016)	2016	Korea	344	SIRT1	TNBC	1.01	0.29	3.54							1.766	1.098	2.832
Zhang (2016)	2016	China	149	SIRT1	All	0.79	0.37	1.69
Lee (2016)	2016	Korea	688	SIRT1	All	0.832	0.63	1.1				1.071	0.8	1.432
Lee (2016)	2016	Korea	373	SIRT1	HRBC	0.815	0.516	1.27				1.034	0.658	1.624
Tan (2018)	2018	China	268	SIRT1	All	1.855	1.14	3.01
zhou (2020)	2020	China	155	SIRT1	All	2.892	1.518	5.509	3.363	1.721	6.57
Shi (2019)	2019	China	296	SIRT2	All	0.324	0.115	0.913	0.583	0.2	1.696
He (2014)	2014	China	308	SIRT3	All	3.015	2.24	4.05	2.532	1.79	3.59	2.766	1.517	4.281	1.825	1.253	3.262
Desouki (2014)	2014	USA	186	SIRT3	TNBC	0.5	0.37	0.68
Mas (2016)	2016	Spain	96	SIRT3	HRBC	2.93	1.15	7.45
Uzelac (2020)	2020	Serbia	48	SIRT3	TNBC	3.622	0.972	13.501
Uzelac (2020)	2020	Serbia	63	SIRT3	HRBC	0.433	0.045	4.162
Shi (2016)	2016	China	409	SIRT4	All	0.448	0.261	0.77	0.4586	0.2277	0.9234
Greene (2019)	2019	USA	626	SIRT5	All	1.67	1.21	2.3
Greene (2019)	2019	USA	153	SIRT5	TNBC	2.84	1.5	5.4
Khongkow (2013)	2013	UK	118	SIRT6 cytoplasm	All	0.402	0.189	0.855
Khongkow (2013)	2013	UK	118	SIRT6 nuclear	All	2.297	1.133	4.659	2.477	1.077	5.697
Thirumurthi (2014)	2014	USA	126	SIRT6 nuclear	All	1.86	0.75	4.61
Lee (2016)	2016	Korea	688	SIRT6 cytoplasm	All	0.864	0.669	1.117				1.005	0.759	1.331
Lee (2016)	2016	Korea	373	SIRT6 cytoplasm	HRBC	0.941	0.654	1.355				1.085	0.742	1.586
Bae (2016)	2016	Korea	142	SIRT6 cytoplasm	All	4.823	2.434	9.557				2.896	1.679	4.996
Bae (2016)	2016	Korea	142	SIRT6 nuclear	All	4.757	2.446	9.25	2.985	1.398	6.373	3.206	1.858	5.531	2.105	1.15	3.853
Bae (2016)	2016	Korea	142	pSIRT6 nuclear	All	3.894	2.109	7.526	2.247	1.14	4.431	2.378	1.408	4.016
Bae (2016)	2016	Korea	142	pSIRT6 cytoplasm	All	2.083	1.134	3.825				1.439	0.855	2421
Geng (2015)	2015	China	144	SIRT7	All	1.18	0.62	2.24	3.342	1.392	8.02
Huo (2020)	2020	China	335	SIRT7	HRBC	1.54	1.08	2.21				1.56	1.17	2.09
